# Supplementary material for: A genetic association study reveals the relationship between the oral microbiome and anxiety and depression symptoms
Source: Front Psychiatry. 2022 Nov 10;13:960756. doi: 10.3389/fpsyt.2022.960756 (PMC9685528; doi:10.3389/fpsyt.2022.960756)
Supplement: Supplementary file 2 [file Table_2.XLSX]

## Sheet: Table S1
Table S1. The significant salivary-tongue dorsum microbiomes interactions for PHQ-9 score in female
Interaction	Beta	SE	P value
k__Bacteria|p__Firmicutes|c__Bacilli|o__Staphylococcales|f__Gemellaceae|g__Gemella|s__Gemella_morbillorum_SGB_349×k__Bacteria|p__Firmicutes|c__Bacilli|o__Erysipelotrichales|f__Erysipelotrichaceae|g__Solobacterium|s__unclassified_SGB_2587	-1160.97	189.907	9.81011e-10
k__Bacteria|p__Firmicutes|c__Bacilli|o__Lactobacillales|f__Streptococcaceae|g__Streptococcus|s__unclassified_SGB_891×k__Bacteria|p__Actinobacteriota|c__Actinobacteria|o__Actinomycetales|f__Micrococcaceae|g__Rothia|s__Rothia_mucilaginosa_SGB_3124	0.0619605	0.0107717	8.84932e-09
k__Bacteria|p__Firmicutes|c__Bacilli|o__Lactobacillales|f__Streptococcaceae|g__Streptococcus|s__unclassified_SGB_891×k__Bacteria|p__Actinobacteriota|c__Actinobacteria|o__Actinomycetales|f__Micrococcaceae|g__Rothia|s__Rothia_sp001808955_SGB_2280	0.0619605	0.0107717	8.84932e-09
k__Bacteria|p__Firmicutes|c__Negativicutes|o__Veillonellales|f__Veillonellaceae|g__Veillonella|s__Veillonella_rogosae_SGB_2008×k__Bacteria|p__Firmicutes|c__Clostridia|o__4C28d-15|f__CAG-917|g__unclassified_SGB_1683	2.64906	0.465996	1.31562e-08
k__Bacteria|p__Actinobacteriota|c__Actinobacteria|o__Actinomycetales|f__Actinomycetaceae|g__Pauljensenia|s__unclassified_SGB_2446×k__Bacteria|p__Firmicutes|c__Clostridia|o__4C28d-15|f__CAG-917|g__unclassified_SGB_1683	-0.0208482	0.00372918	2.27215e-08
Note: k kingdom; p phylum; c class; o order; f family; g genus; s species; Beta, β value; SE, standard error value.

## Sheet: Table S2
Table S2. The significant salivary-tongue dorsum microbiomes interactions for PHQ-9 score in male
Interaction	Beta	SE	P value
k__Bacteria|p__Firmicutes|c__Bacilli|o__Erysipelotrichales|f__Erysipelotrichaceae|g__Solobacterium|s__Solobacterium_extructa_SGB_681×k__Bacteria|p__Actinobacteriota|c__Actinobacteria|o__Actinomycetales|f__Actinomycetaceae|g__Pauljensenia|s__unclassified_SGB_3205	293.626	54.7227	8.09677e-08
k__Bacteria|p__Firmicutes|c__Bacilli|o__Erysipelotrichales|f__Erysipelotrichaceae|g__Solobacterium|s__Solobacterium_extructa_SGB_681×k__Bacteria|p__Actinobacteriota|c__Actinobacteria|o__Actinomycetales|f__Actinomycetaceae|g__Pauljensenia|s__unclassified_SGB_3490	992.621	184.258	7.18924e-08
k__Bacteria|p__Firmicutes|c__Bacilli|o__Erysipelotrichales|f__Erysipelotrichaceae|g__Solobacterium|s__Solobacterium_extructa_SGB_681×k__Bacteria|p__Spirochaetota|c__Spirochaetia|o__Treponematales|f__Treponemataceae|g__Treponema_A|s__unclassified_SGB_3206	-917.453	170.056	6.88217e-08
k__Bacteria|p__Firmicutes|c__Bacilli|o__Erysipelotrichales|f__Erysipelotrichaceae|g__Solobacterium|s__Solobacterium_extructa_SGB_681×k__Bacteria|p__Firmicutes|c__Negativicutes|o__Veillonellales|f__Veillonellaceae|g__F0422|s__unclassified_SGB_927	-1012.72	187.549	6.70148e-08
k__Bacteria|p__Firmicutes|c__Bacilli|o__Erysipelotrichales|f__Erysipelotrichaceae|g__Solobacterium|s__unclassified_SGB_1158×k__Bacteria|p__Firmicutes|c__Bacilli|o__Lactobacillales|f__Aerococcaceae|g__Granulicatella|s__unclassified_SGB_3289	36309.1	6721.51	6.62151e-08
k__Bacteria|p__Firmicutes|c__Bacilli|o__Erysipelotrichales×k__Bacteria|p__Firmicutes|c__Bacilli|o__Lactobacillales|f__Aerococcaceae|g__Granulicatella|s__unclassified_SGB_3289	36304.6	6720.69	6.62148e-08
k__Bacteria|p__Firmicutes|c__Bacilli|o__Erysipelotrichales|f__Erysipelotrichaceae|g__Solobacterium|s__unclassified_SGB_2820×k__Bacteria|p__Firmicutes|c__Bacilli|o__Lactobacillales|f__Aerococcaceae|g__Granulicatella|s__unclassified_SGB_3289	36315.4	6722.69	6.62147e-08
k__Bacteria|p__Firmicutes|c__Bacilli|o__Erysipelotrichales|f__Erysipelotrichaceae|g__Solobacterium|s__unclassified_SGB_3117×k__Bacteria|p__Firmicutes|c__Bacilli|o__Lactobacillales|f__Aerococcaceae|g__Granulicatella|s__unclassified_SGB_3289	36315.4	6722.69	6.62147e-08
k__Bacteria|p__Firmicutes|c__Bacilli|o__Erysipelotrichales|f__Erysipelotrichaceae|g__Solobacterium|s__unclassified_SGB_2620×k__Bacteria|p__Firmicutes|c__Bacilli|o__Lactobacillales|f__Aerococcaceae|g__Granulicatella|s__unclassified_SGB_3289	36317.3	6723.03	6.6214e-08
k__Bacteria|p__Firmicutes|c__Bacilli|o__Erysipelotrichales|f__Erysipelotrichaceae|g__Solobacterium|s__unclassified_SGB_1399×k__Bacteria|p__Firmicutes|c__Bacilli|o__Lactobacillales|f__Aerococcaceae|g__Granulicatella|s__unclassified_SGB_3289	36302.1	6720.22	6.6214e-08
k__Bacteria|p__Firmicutes|c__Bacilli|o__Erysipelotrichales|f__Erysipelotrichaceae|g__Solobacterium|s__unclassified_SGB_2053×k__Bacteria|p__Firmicutes|c__Bacilli|o__Lactobacillales|f__Aerococcaceae|g__Granulicatella|s__unclassified_SGB_3289	36293.2	6718.57	6.62135e-08
k__Bacteria|p__Firmicutes|c__Bacilli|o__Erysipelotrichales|f__Erysipelotrichaceae|g__Solobacterium|s__Solobacterium_extructa_SGB_681×k__Bacteria|p__Campylobacterota|c__Campylobacteria|o__Campylobacterales|f__Campylobacteraceae|g__Campylobacter_A|s__unclassified_SGB_1072	-569.911	105.496	6.61031e-08
Note: k kingdom; p phylum; c class; o order; f family; g genus; s species; Beta, β value; SE, standard error value.

## Sheet: Table S3
Table S3. The significant salivary-tongue dorsum microbiomes interactions for GAD-7 score in male
Interaction	Beta	SE	P value
k__Bacteria|p__Firmicutes|c__Clostridia|o__Lachnospirales|f__Lachnospiraceae|g__Lachnoanaerobaculum|s__unclassified_SGB_2879×k__Bacteria|p__Actinobacteriota|c__Coriobacteriia|o__Coriobacteriales|f__Atopobiaceae|g__Lancefieldella|s__unclassified_SGB_1356	-0.110317	0.0167603	4.68236e-11
k__Bacteria|p__Firmicutes|c__Clostridia|o__Lachnospirales|f__Lachnospiraceae|g__Lachnoanaerobaculum|s__unclassified_SGB_2879×k__Bacteria|p__Firmicutes|c__Negativicutes|o__Veillonellales|f__Veillonellaceae|g__Veillonella|s__unclassified_SGB_1430	-0.110317	0.0167603	4.68236e-11
k__Bacteria|p__Firmicutes|c__Clostridia|o__Lachnospirales|f__Lachnospiraceae|g__Lachnoanaerobaculum|s__unclassified_SGB_2879×k__Bacteria|p__Actinobacteriota|c__Coriobacteriia|o__Coriobacteriales|f__Atopobiaceae|g__Lancefieldella|s__Lancefieldella_sp000564995_SGB_1669	-0.110317	0.0167603	4.68236e-11
k__Bacteria|p__Firmicutes|c__Clostridia|o__Lachnospirales|f__Lachnospiraceae|g__Lachnoanaerobaculum|s__unclassified_SGB_2879×k__Bacteria|p__Patescibacteria|c__Saccharimonadia|o__Saccharimonadales|f__Saccharimonadaceae|g__unclassified_SGB_2252|s__unclassified_SGB_2252	-0.110317	0.0167603	4.68236e-11
k__Bacteria|p__Firmicutes|c__Clostridia|o__Lachnospirales|f__Lachnospiraceae|g__Lachnoanaerobaculum|s__unclassified_SGB_2879×k__Bacteria|p__Actinobacteriota|c__Coriobacteriia|o__Coriobacteriales|f__Atopobiaceae|g__Lancefieldella|s__unclassified_SGB_2149	-0.110317	0.0167603	4.68236e-11
k__Bacteria|p__Fusobacteriota|c__Fusobacteriia|o__Fusobacteriales|f__Leptotrichiaceae|g__Leptotrichia×k__Bacteria|p__Patescibacteria|c__Saccharimonadia|o__Saccharimonadales|f__Saccharimonadaceae|g__TM7x|s__unclassified_SGB_1234	-224.473	34.2852	5.91434e-11
k__Bacteria|p__Firmicutes|c__Clostridia|o__TANB77|f__CAG-508|g__CAG-793|s__unclassified_SGB_1688×k__Bacteria|p__Bacteroidota|c__Bacteroidia|o__Bacteroidales|f__Bacteroidaceae|g__unclassified_SGB_2747|s__unclassified_SGB_2747	-165.561	26.4827	4.09221e-10
k__Bacteria|p__Firmicutes|c__Clostridia|o__TANB77|f__CAG-508|g__CAG-793|s__unclassified_SGB_1688×k__Bacteria|p__Firmicutes|c__Bacilli|o__Lactobacillales|f__Streptococcaceae|g__Streptococcus|s__unclassified_SGB_2015	606.93	97.3399	4.54707e-10
k__Bacteria|p__Firmicutes|c__Clostridia|o__TANB77|f__CAG-508|g__CAG-793|s__unclassified_SGB_1688×k__Bacteria|p__Proteobacteria|c__Gammaproteobacteria|o__Enterobacterales|f__Pasteurellaceae|g__Haemophilus_D	495.421	79.4614	4.55948e-10
k__Bacteria|p__Firmicutes|c__Clostridia|o__TANB77|f__CAG-508|g__CAG-793|s__unclassified_SGB_1688×k__Bacteria|p__Proteobacteria|c__Gammaproteobacteria|o__Enterobacterales|f__Pasteurellaceae|g__Haemophilus_D|s__unclassified_SGB_3550	495.421	79.4614	4.55948e-10
k__Bacteria|p__Firmicutes|c__Clostridia|o__TANB77|f__CAG-508|g__CAG-793|s__unclassified_SGB_1688×k__Bacteria|p__Proteobacteria|c__Gammaproteobacteria|o__Enterobacterales|f__Pasteurellaceae|g__Haemophilus_A|s__Haemophilus_A_sputorum_SGB_3223	495.421	79.4614	4.55948e-10
k__Bacteria|p__Firmicutes|c__Clostridia|o__TANB77|f__CAG-508|g__CAG-793|s__unclassified_SGB_1688×k__Bacteria|p__Proteobacteria|c__Gammaproteobacteria|o__Enterobacterales|f__Pasteurellaceae|g__Haemophilus|s__Haemophilus_haemolyticus_SGB_3201	495.421	79.4614	4.55948e-10
k__Bacteria|p__Firmicutes|c__Clostridia|o__TANB77|f__CAG-508|g__CAG-793|s__unclassified_SGB_1688×k__Bacteria|p__Proteobacteria|c__Gammaproteobacteria|o__Enterobacterales|f__Pasteurellaceae|g__Haemophilus_D|s__Haemophilus_D_parainfluenzae_L_SGB_3228	495.421	79.4614	4.55948e-10
k__Bacteria|p__Firmicutes|c__Clostridia|o__TANB77|f__CAG-508|g__CAG-793|s__unclassified_SGB_1688×k__Bacteria|p__Proteobacteria|c__Gammaproteobacteria|o__Enterobacterales|f__Pasteurellaceae|g__Haemophilus_D|s__unclassified_SGB_3140	495.421	79.4614	4.55948e-10
k__Bacteria|p__Firmicutes|c__Clostridia|o__TANB77|f__CAG-508|g__CAG-793|s__unclassified_SGB_1688×k__Bacteria|p__Proteobacteria|c__Gammaproteobacteria|o__Enterobacterales|f__Pasteurellaceae|g__Haemophilus_D|s__unclassified_SGB_1145	495.421	79.4614	4.55948e-10
k__Bacteria|p__Firmicutes|c__Clostridia|o__TANB77|f__CAG-508|g__CAG-793|s__unclassified_SGB_1688×k__Bacteria|p__Proteobacteria|c__Gammaproteobacteria|o__Enterobacterales|f__Pasteurellaceae|g__Haemophilus_D|s__unclassified_SGB_2986	495.421	79.4614	4.55948e-10
k__Bacteria|p__Firmicutes|c__Clostridia|o__TANB77|f__CAG-508|g__CAG-793|s__unclassified_SGB_1688×k__Bacteria|p__Proteobacteria|c__Gammaproteobacteria|o__Enterobacterales|f__Pasteurellaceae|g__Aggregatibacter|s__unclassified_SGB_108	495.421	79.4614	4.55948e-10
k__Bacteria|p__Firmicutes|c__Clostridia|o__TANB77|f__CAG-508|g__CAG-793|s__unclassified_SGB_1688×k__Bacteria|p__Proteobacteria|c__Gammaproteobacteria|o__Enterobacterales|f__Pasteurellaceae|g__Haemophilus_D|s__Haemophilus_D_parainfluenzae_A_SGB_3466	495.424	79.462	4.55948e-10
k__Bacteria|p__Firmicutes|c__Clostridia|o__TANB77|f__CAG-508|g__CAG-793|s__unclassified_SGB_1688×k__Bacteria|p__Patescibacteria|c__Saccharimonadia|o__Saccharimonadales|f__Saccharimonadaceae|g__TM7x|s__unclassified_SGB_3200	600.809	96.4077	4.6408e-10
k__Bacteria|p__Firmicutes|c__Clostridia|o__TANB77|f__CAG-508|g__CAG-793|s__unclassified_SGB_1688×k__Bacteria|p__Patescibacteria|c__Saccharimonadia|o__Saccharimonadales|f__Saccharimonadaceae|g__TM7x|s__unclassified_SGB_572	598.908	96.1046	4.64445e-10
k__Bacteria|p__Firmicutes|c__Clostridia|o__TANB77|f__CAG-508|g__CAG-793|s__unclassified_SGB_1688×k__Bacteria|p__Patescibacteria|c__Saccharimonadia|o__Saccharimonadales|f__Saccharimonadaceae|g__TM7x|s__unclassified_SGB_2908	598.908	96.1046	4.64445e-10
k__Bacteria|p__Firmicutes|c__Clostridia|o__TANB77|f__CAG-508|g__CAG-793|s__unclassified_SGB_1688×k__Bacteria|p__Firmicutes|c__Bacilli|o__Lactobacillales|f__Streptococcaceae|g__Streptococcus|s__Streptococcus_sp001553685_SGB_223	484.803	77.7954	4.64643e-10
k__Bacteria|p__Firmicutes|c__Clostridia|o__TANB77|f__CAG-508|g__CAG-793|s__unclassified_SGB_1688×k__Bacteria|p__Firmicutes|c__Bacilli|o__Lactobacillales|f__Streptococcaceae|g__Streptococcus|s__unclassified_SGB_3493	555.508	89.1522	4.66906e-10
k__Bacteria|p__Firmicutes|c__Clostridia|o__TANB77|f__CAG-508|g__CAG-793|s__unclassified_SGB_1688×k__Bacteria|p__Patescibacteria|c__Saccharimonadia|o__Saccharimonadales|f__Saccharimonadaceae|g__unclassified_SGB_2893|s__unclassified_SGB_2893	-263.019	42.2124	4.67357e-10
k__Bacteria|p__Firmicutes|c__Clostridia|o__TANB77|f__CAG-508|g__CAG-793|s__unclassified_SGB_1688×k__Bacteria|p__Patescibacteria|c__Saccharimonadia|o__Saccharimonadales|f__Saccharimonadaceae|g__TM7x|s__unclassified_SGB_1234	617.042	99.0335	4.67992e-10
k__Bacteria|p__Firmicutes|c__Clostridia|o__TANB77|f__CAG-508|g__CAG-793|s__unclassified_SGB_1688×k__Bacteria|p__Firmicutes|c__Bacilli|o__Erysipelotrichales|f__Erysipelotrichaceae|g__Solobacterium|s__unclassified_SGB_3475	-449.403	72.1283	4.68105e-10
k__Bacteria|p__Firmicutes|c__Clostridia|o__TANB77|f__CAG-508|g__CAG-793|s__unclassified_SGB_1688×k__Bacteria|p__Fusobacteriota|c__Fusobacteriia|o__Fusobacteriales|f__Fusobacteriaceae|g__Fusobacterium|s__unclassified_SGB_2160	603.563	96.8741	4.68765e-10
k__Bacteria|p__Firmicutes|c__Clostridia|o__TANB77|f__CAG-508|g__CAG-793|s__unclassified_SGB_1688×k__Bacteria|p__Patescibacteria|c__Saccharimonadia|o__Saccharimonadales|f__Saccharimonadaceae|g__TM7x|s__unclassified_SGB_689	600.11	96.321	4.68976e-10
k__Bacteria|p__Firmicutes|c__Clostridia|o__TANB77|f__CAG-508|g__CAG-793|s__unclassified_SGB_1688×k__Bacteria|p__Patescibacteria|c__Saccharimonadia|o__Saccharimonadales|f__Saccharimonadaceae|g__TM7x|s__unclassified_SGB_386	600.11	96.321	4.68976e-10
k__Bacteria|p__Firmicutes|c__Clostridia|o__TANB77|f__CAG-508|g__CAG-793|s__unclassified_SGB_1688×k__Bacteria|p__Bacteroidota|c__Bacteroidia|o__Bacteroidales|f__Porphyromonadaceae|g__Porphyromonas|s__Porphyromonas_asaccharolytica_SGB_293	-601.205	96.5039	4.70369e-10
k__Bacteria|p__Firmicutes|c__Clostridia|o__TANB77|f__CAG-508|g__CAG-793|s__unclassified_SGB_1688×k__Bacteria|p__Proteobacteria|c__Gammaproteobacteria|o__Burkholderiales|f__Neisseriaceae|g__Neisseria|s__unclassified_SGB_2855	-589.743	94.6691	4.71377e-10
k__Bacteria|p__Firmicutes|c__Clostridia|o__TANB77|f__CAG-508|g__CAG-793|s__unclassified_SGB_1688×k__Bacteria|p__Proteobacteria|c__Gammaproteobacteria|o__Burkholderiales|f__Neisseriaceae|g__Neisseria|s__unclassified_SGB_3316	479.103	76.9172	4.73457e-10
k__Bacteria|p__Firmicutes|c__Clostridia|o__TANB77|f__CAG-508|g__CAG-793|s__unclassified_SGB_1688×k__Bacteria|p__Bacteroidota|c__Bacteroidia|o__Bacteroidales|f__Bacteroidaceae|g__Prevotella|s__Prevotella_denticola_SGB_3531	-478.304	76.7906	4.73882e-10
k__Bacteria|p__Firmicutes|c__Clostridia|o__TANB77|f__CAG-508|g__CAG-793|s__unclassified_SGB_1688×k__Bacteria|p__Bacteroidota|c__Bacteroidia|o__Bacteroidales|f__Bacteroidaceae|g__Prevotella|s__Prevotella_jejuni_SGB_2431	-478.304	76.7906	4.73882e-10
k__Bacteria|p__Firmicutes|c__Clostridia|o__TANB77|f__CAG-508|g__CAG-793|s__unclassified_SGB_1688×k__Bacteria|p__Bacteroidota|c__Bacteroidia|o__Bacteroidales|f__Bacteroidaceae|g__Prevotella|s__Prevotella_sp000599605_SGB_134	-478.304	76.7906	4.73882e-10
k__Bacteria|p__Firmicutes|c__Clostridia|o__TANB77|f__CAG-508|g__CAG-793|s__unclassified_SGB_1688×k__Bacteria|p__Bacteroidota|c__Bacteroidia|o__Bacteroidales|f__Bacteroidaceae|g__Prevotella|s__unclassified_SGB_144	-478.304	76.7906	4.73882e-10
k__Bacteria|p__Firmicutes|c__Clostridia|o__TANB77|f__CAG-508|g__CAG-793|s__unclassified_SGB_1688×k__Bacteria|p__Firmicutes|c__Bacilli|o__Erysipelotrichales|f__Erysipelotrichaceae|g__Solobacterium|s__unclassified_SGB_315	-478.304	76.7906	4.73882e-10
k__Bacteria|p__Firmicutes|c__Clostridia|o__TANB77|f__CAG-508|g__CAG-793|s__unclassified_SGB_1688×k__Bacteria|p__Firmicutes|c__Bacilli|o__Lactobacillales|f__Streptococcaceae|g__Streptococcus|s__unclassified_SGB_2253	-478.304	76.7906	4.73882e-10
k__Bacteria|p__Firmicutes|c__Clostridia|o__TANB77|f__CAG-508|g__CAG-793|s__unclassified_SGB_1688×k__Bacteria|p__Firmicutes|c__Clostridia|o__Lachnospirales|f__Lachnospiraceae|g__Oribacterium|s__unclassified_SGB_3339	-478.304	76.7906	4.73882e-10
k__Bacteria|p__Firmicutes|c__Clostridia|o__TANB77|f__CAG-508|g__CAG-793|s__unclassified_SGB_1688×k__Bacteria|p__Firmicutes|c__Negativicutes|o__Veillonellales|f__Veillonellaceae|g__F0422|s__unclassified_SGB_392	-478.304	76.7906	4.73882e-10
k__Bacteria|p__Firmicutes|c__Clostridia|o__TANB77|f__CAG-508|g__CAG-793|s__unclassified_SGB_1688×k__Bacteria|p__Firmicutes|c__Negativicutes|o__Veillonellales|f__Veillonellaceae|g__Veillonella|s__unclassified_SGB_3585	-478.304	76.7906	4.73882e-10
k__Bacteria|p__Firmicutes|c__Clostridia|o__TANB77|f__CAG-508|g__CAG-793|s__unclassified_SGB_1688×k__Bacteria|p__Fusobacteriota|c__Fusobacteriia|o__Fusobacteriales|f__Fusobacteriaceae|g__Fusobacterium|s__unclassified_SGB_1140	478.304	76.7906	4.73882e-10
k__Bacteria|p__Firmicutes|c__Clostridia|o__TANB77|f__CAG-508|g__CAG-793|s__unclassified_SGB_1688×k__Bacteria|p__Proteobacteria|c__Gammaproteobacteria|o__Burkholderiales|f__Neisseriaceae|g__Neisseria|s__Neisseria_flavescens_SGB_3307	478.304	76.7906	4.73882e-10
k__Bacteria|p__Firmicutes|c__Clostridia|o__TANB77|f__CAG-508|g__CAG-793|s__unclassified_SGB_1688×k__Bacteria|p__Proteobacteria|c__Gammaproteobacteria|o__Burkholderiales|f__Neisseriaceae|g__Neisseria|s__unclassified_SGB_1962	478.304	76.7906	4.73882e-10
k__Bacteria|p__Firmicutes|c__Clostridia|o__TANB77|f__CAG-508|g__CAG-793|s__unclassified_SGB_1688×k__Bacteria|p__Proteobacteria|c__Gammaproteobacteria|o__Enterobacterales|f__Pasteurellaceae|g__Aggregatibacter|s__unclassified_SGB_1250	478.304	76.7906	4.73882e-10
k__Bacteria|p__Firmicutes|c__Clostridia|o__TANB77|f__CAG-508|g__CAG-793|s__unclassified_SGB_1688×k__Bacteria|p__Bacteroidota|c__Bacteroidia|o__Bacteroidales|f__Bacteroidaceae|g__Prevotella|s__Prevotella_veroralis_SGB_161	-478.304	76.7906	4.73882e-10
k__Bacteria|p__Firmicutes|c__Clostridia|o__TANB77|f__CAG-508|g__CAG-793|s__unclassified_SGB_1688×k__Bacteria|p__Firmicutes|c__Bacilli|o__Lactobacillales|f__Streptococcaceae|g__Streptococcus|s__unclassified_SGB_3019	478.304	76.7906	4.73882e-10
k__Bacteria|p__Firmicutes|c__Clostridia|o__TANB77|f__CAG-508|g__CAG-793|s__unclassified_SGB_1688×k__Bacteria|p__Firmicutes|c__Clostridia|o__TANB77|f__CAG-508|g__CAG-793|s__unclassified_SGB_1414	571.945	91.8345	4.75942e-10
k__Bacteria|p__Firmicutes|c__Clostridia|o__TANB77|f__CAG-508|g__CAG-793|s__unclassified_SGB_1688×k__Bacteria|p__Patescibacteria|c__Saccharimonadia|o__Saccharimonadales|f__Saccharimonadaceae|g__unclassified_SGB_812	-392.247	62.9829	4.76484e-10
k__Bacteria|p__Fusobacteriota|c__Fusobacteriia|o__Fusobacteriales|f__Leptotrichiaceae|g__Leptotrichia×k__Bacteria|p__Firmicutes|c__Bacilli|o__Lactobacillales|f__Streptococcaceae|g__Streptococcus|s__Streptococcus_pneumoniae_D_SGB_1170	-330.537	53.0835	4.79762e-10
k__Bacteria|p__Firmicutes|c__Clostridia|o__TANB77|f__CAG-508|g__CAG-793|s__unclassified_SGB_1688×k__Bacteria|p__Firmicutes|c__Bacilli|o__Lactobacillales|f__Streptococcaceae|g__Streptococcus|s__Streptococcus_infantis_SGB_1655	543.121	87.2355	4.82309e-10
k__Bacteria|p__Firmicutes|c__Clostridia|o__TANB77|f__CAG-508|g__CAG-793|s__unclassified_SGB_1688×k__Bacteria|p__Firmicutes|c__Bacilli|o__Lactobacillales|f__Streptococcaceae|g__Streptococcus|s__Streptococcus_infantis_H_SGB_68	543.121	87.2355	4.82309e-10
k__Bacteria|p__Firmicutes|c__Clostridia|o__TANB77|f__CAG-508|g__CAG-793|s__unclassified_SGB_1688×k__Bacteria|p__Firmicutes|c__Bacilli|o__Lactobacillales|f__Streptococcaceae|g__Streptococcus|s__unclassified_SGB_2667	543.121	87.2355	4.82309e-10
k__Bacteria|p__Firmicutes|c__Clostridia|o__TANB77|f__CAG-508|g__CAG-793|s__unclassified_SGB_1688×k__Bacteria|p__Firmicutes|c__Bacilli|o__Lactobacillales|f__Streptococcaceae|g__Streptococcus|s__unclassified_SGB_934	543.121	87.2355	4.82309e-10
k__Bacteria|p__Firmicutes|c__Clostridia|o__TANB77|f__CAG-508|g__CAG-793|s__unclassified_SGB_1688×k__Bacteria|p__Firmicutes|c__Bacilli|o__Lactobacillales|f__Streptococcaceae|g__Streptococcus|s__unclassified_SGB_1631	542.953	87.2101	4.82646e-10
k__Bacteria|p__Firmicutes|c__Clostridia|o__TANB77|f__CAG-508|g__CAG-793|s__unclassified_SGB_1688×k__Bacteria|p__Firmicutes|c__Bacilli|o__Lactobacillales|f__Streptococcaceae|g__Streptococcus|s__Streptococcus_infantis_I_SGB_1798	529.018	84.9831	4.85202e-10
k__Bacteria|p__Firmicutes|c__Clostridia|o__TANB77|f__CAG-508|g__CAG-793|s__unclassified_SGB_1688×k__Bacteria|p__Firmicutes|c__Bacilli|o__Lactobacillales|f__Streptococcaceae|g__Streptococcus|s__Streptococcus_pseudopneumoniae_A_SGB_1809	528.968	84.9768	4.85594e-10
k__Bacteria|p__Firmicutes|c__Clostridia|o__TANB77|f__CAG-508|g__CAG-793|s__unclassified_SGB_1688×k__Bacteria|p__Firmicutes|c__Bacilli|o__Lactobacillales|f__Streptococcaceae|g__Streptococcus|s__unclassified_SGB_1210	528.968	84.9768	4.85594e-10
k__Bacteria|p__Firmicutes|c__Clostridia|o__TANB77|f__CAG-508|g__CAG-793|s__unclassified_SGB_1688×k__Bacteria|p__Firmicutes|c__Bacilli|o__Lactobacillales|f__Streptococcaceae	528.968	84.9768	4.85594e-10
k__Bacteria|p__Fusobacteriota|c__Fusobacteriia|o__Fusobacteriales|f__Leptotrichiaceae|g__Leptotrichia×k__Bacteria|p__Proteobacteria|c__Gammaproteobacteria|o__Enterobacterales|f__Pasteurellaceae|g__Haemophilus_D|s__unclassified_SGB_3480	-506.248	81.3825	4.98921e-10
k__Bacteria|p__Fusobacteriota|c__Fusobacteriia|o__Fusobacteriales|f__Leptotrichiaceae|g__Leptotrichia×k__Bacteria|p__Firmicutes|c__Bacilli|o__Lactobacillales|f__Streptococcaceae|g__Streptococcus|s__unclassified_SGB_2618	-292.347	48.1338	1.25883e-09
k__Bacteria|p__Proteobacteria|c__Gammaproteobacteria|o__Burkholderiales|f__Neisseriaceae|g__Neisseria|s__unclassified_SGB_1275×k__Bacteria|p__Firmicutes|c__Bacilli|o__Lactobacillales|f__Streptococcaceae|g__Streptococcus|s__Streptococcus_mitis_F_SGB_703	-261.84	44.0427	2.77948e-09
k__Bacteria|p__Proteobacteria|c__Gammaproteobacteria|o__Burkholderiales|f__Neisseriaceae|g__Neisseria|s__unclassified_SGB_1275×k__Bacteria|p__Firmicutes|c__Bacilli|o__Lactobacillales|f__Streptococcaceae|g__Streptococcus|s__unclassified_SGB_1949	-261.88	44.0495	2.77948e-09
k__Bacteria|p__Firmicutes|c__Clostridia|o__TANB77|f__CAG-508|g__CAG-793|s__unclassified_SGB_1688×k__Bacteria|p__Firmicutes|c__Clostridia|o__Lachnospirales|f__Lachnospiraceae|g__Oribacterium|s__unclassified_SGB_489	-283.699	47.9248	3.24555e-09
k__Bacteria|p__Campylobacterota|c__Campylobacteria|o__Campylobacterales|f__Campylobacteraceae|g__Campylobacter_A|s__Campylobacter_A_showae_C_SGB_626×k__Bacteria|p__Patescibacteria|c__Saccharimonadia|o__Saccharimonadales|f__Saccharimonadaceae|g__unclassified_SGB_2172	48.2386	8.21211	4.27711e-09
k__Bacteria|p__Fusobacteriota|c__Fusobacteriia|o__Fusobacteriales|f__Leptotrichiaceae|g__Leptotrichia×k__Bacteria|p__Spirochaetota|c__Spirochaetia|o__Treponematales|f__Treponemataceae|g__Treponema_D|s__unclassified_SGB_3299	-240.554	41.0308	4.57884e-09
k__Bacteria|p__Firmicutes|c__Clostridia|o__Lachnospirales|f__Lachnospiraceae|g__Lachnoanaerobaculum|s__unclassified_SGB_2879×k__Bacteria|p__Actinobacteriota|c__Coriobacteriia|o__Coriobacteriales|f__Atopobiaceae|g__Lancefieldella|s__unclassified_SGB_2940	-0.100239	0.0172382	6.10013e-09
k__Bacteria|p__Fusobacteriota|c__Fusobacteriia|o__Fusobacteriales|f__Leptotrichiaceae|g__Leptotrichia×k__Bacteria|p__Spirochaetota|c__Spirochaetia|o__Treponematales|f__Treponemataceae|g__Treponema_B|s__unclassified_SGB_706	-259.218	44.6198	6.30175e-09
k__Bacteria|p__Fusobacteriota|c__Fusobacteriia|o__Fusobacteriales|f__Leptotrichiaceae|g__Leptotrichia×k__Bacteria|p__Patescibacteria|c__Saccharimonadia|o__Saccharimonadales|f__Saccharimonadaceae|g__UBA2866|s__unclassified_SGB_1336	258.492	44.7	7.38734e-09
k__Bacteria|p__Actinobacteriota|c__Coriobacteriia|o__Coriobacteriales|f__Atopobiaceae|g__Lancefieldella|s__Lancefieldella_sp000564995_SGB_2677×k__Bacteria|p__Spirochaetota|c__Spirochaetia|o__Treponematales|f__Treponemataceae|g__Treponema_D|s__unclassified_SGB_1124	-0.0910466	0.0158867	1.00379e-08
k__Bacteria|p__Actinobacteriota|c__Coriobacteriia|o__Coriobacteriales|f__Atopobiaceae|g__Lancefieldella|s__Lancefieldella_sp000564995_SGB_2677×k__Bacteria|p__Bacteroidota|c__Bacteroidia|o__Bacteroidales|f__Bacteroidaceae|g__Prevotella|s__Prevotella_baroniae_SGB_143	0.0756116	0.013236	1.11864e-08
k__Bacteria|p__Actinobacteriota|c__Coriobacteriia|o__Coriobacteriales|f__Atopobiaceae|g__Lancefieldella|s__Lancefieldella_sp000564995_SGB_2677×k__Bacteria|p__Bacteroidota|c__Bacteroidia|o__Bacteroidales|f__Bacteroidaceae|g__Prevotella|s__Prevotella_enoeca_SGB_792	0.0756116	0.013236	1.11864e-08
k__Bacteria|p__Actinobacteriota|c__Coriobacteriia|o__Coriobacteriales|f__Atopobiaceae|g__Lancefieldella|s__Lancefieldella_sp000564995_SGB_2677×k__Bacteria|p__Bacteroidota|c__Bacteroidia|o__Bacteroidales|f__Bacteroidaceae|g__Prevotella|s__Prevotella_intermedia_SGB_2942	0.0756116	0.013236	1.11864e-08
k__Bacteria|p__Actinobacteriota|c__Coriobacteriia|o__Coriobacteriales|f__Atopobiaceae|g__Lancefieldella|s__Lancefieldella_sp000564995_SGB_2677×k__Bacteria|p__Bacteroidota|c__Bacteroidia|o__Bacteroidales|f__Bacteroidaceae|g__Prevotella|s__Prevotella_loescheii_SGB_1756	0.0756116	0.013236	1.11864e-08
k__Bacteria|p__Actinobacteriota|c__Coriobacteriia|o__Coriobacteriales|f__Atopobiaceae|g__Lancefieldella|s__Lancefieldella_sp000564995_SGB_2677×k__Bacteria|p__Bacteroidota|c__Bacteroidia|o__Bacteroidales|f__Bacteroidaceae|g__Prevotella|s__Prevotella_sp000467895_SGB_51	0.0756116	0.013236	1.11864e-08
k__Bacteria|p__Firmicutes|c__Clostridia|o__Lachnospirales|f__Lachnospiraceae|g__Lachnoanaerobaculum|s__unclassified_SGB_2879×k__Bacteria|p__Actinobacteriota|c__Coriobacteriia|o__Coriobacteriales|f__Atopobiaceae|g__Lancefieldella|s__unclassified_SGB_1777	-0.0892249	0.0157495	1.47557e-08
k__Bacteria|p__Firmicutes|c__Clostridia|o__Lachnospirales|f__Lachnospiraceae|g__Lachnoanaerobaculum|s__unclassified_SGB_2879×k__Bacteria|p__Actinobacteriota|c__Coriobacteriia|o__Coriobacteriales|f__Atopobiaceae|g__Lancefieldella|s__unclassified_SGB_3453	-0.0892249	0.0157495	1.47557e-08
k__Bacteria|p__Firmicutes|c__Clostridia|o__Lachnospirales|f__Lachnospiraceae|g__Lachnoanaerobaculum|s__unclassified_SGB_2879×k__Bacteria|p__Actinobacteriota|c__Coriobacteriia|o__Coriobacteriales|f__Atopobiaceae|g__Lancefieldella|s__Lancefieldella_sp000564995_SGB_1038	-0.0892249	0.0157495	1.47557e-08
k__Bacteria|p__Fusobacteriota|c__Fusobacteriia|o__Fusobacteriales|f__Leptotrichiaceae|g__Leptotrichia×k__Bacteria|p__Patescibacteria|c__Saccharimonadia|o__Saccharimonadales|f__Saccharimonadaceae|g__TM7x|s__unclassified_SGB_689	-266.994	47.1626	1.51139e-08
k__Bacteria|p__Fusobacteriota|c__Fusobacteriia|o__Fusobacteriales|f__Leptotrichiaceae|g__Leptotrichia×k__Bacteria|p__Patescibacteria|c__Saccharimonadia|o__Saccharimonadales|f__Saccharimonadaceae|g__TM7x|s__unclassified_SGB_386	-266.994	47.1626	1.51139e-08
k__Bacteria|p__Fusobacteriota|c__Fusobacteriia|o__Fusobacteriales|f__Leptotrichiaceae|g__Leptotrichia×k__Bacteria|p__Patescibacteria|c__Saccharimonadia|o__Saccharimonadales|f__Saccharimonadaceae|g__TM7x|s__unclassified_SGB_2908	-266.357	47.0567	1.51849e-08
k__Bacteria|p__Fusobacteriota|c__Fusobacteriia|o__Fusobacteriales|f__Leptotrichiaceae|g__Leptotrichia×k__Bacteria|p__Patescibacteria|c__Saccharimonadia|o__Saccharimonadales|f__Saccharimonadaceae|g__TM7x|s__unclassified_SGB_572	-266.357	47.0567	1.51849e-08
k__Bacteria|p__Firmicutes|c__Clostridia|o__TANB77|f__CAG-508|g__CAG-793|s__unclassified_SGB_1688×k__Bacteria|p__Actinobacteriota|c__Actinobacteria|o__Mycobacteriales|f__Mycobacteriaceae|g__Corynebacterium	437.233	77.3146	1.56419e-08
k__Bacteria|p__Firmicutes|c__Clostridia|o__TANB77|f__CAG-508|g__CAG-793|s__unclassified_SGB_1688×k__Bacteria|p__Bacteroidota|c__Bacteroidia|o__Flavobacteriales|f__Weeksellaceae|g__unclassified_SGB_1950|s__unclassified_SGB_1950	-239.337	43.4048	3.52239e-08
k__Bacteria|p__Fusobacteriota|c__Fusobacteriia|o__Fusobacteriales|f__Fusobacteriaceae|g__Fusobacterium|s__Fusobacterium_periodonticum_C_SGB_1700×k__Bacteria|p__Firmicutes|c__Bacilli|o__Lactobacillales|f__Streptococcaceae|g__Streptococcus|s__Streptococcus_mitis_F_SGB_703	-343.816	63.1799	5.29614e-08
k__Bacteria|p__Fusobacteriota|c__Fusobacteriia|o__Fusobacteriales|f__Fusobacteriaceae|g__Fusobacterium|s__Fusobacterium_periodonticum_C_SGB_1700×k__Bacteria|p__Firmicutes|c__Bacilli|o__Lactobacillales|f__Streptococcaceae|g__Streptococcus|s__unclassified_SGB_1949	-343.869	63.1897	5.29615e-08
k__Bacteria|p__Firmicutes|c__Bacilli|o__Erysipelotrichales|f__Erysipelotrichaceae|g__Solobacterium|s__unclassified_SGB_2578×k__Bacteria|p__Firmicutes|c__Negativicutes|o__Veillonellales|f__Veillonellaceae|g__Veillonella|s__unclassified_SGB_2399	0.089735	0.0165857	6.31631e-08
k__Bacteria|p__Fusobacteriota|c__Fusobacteriia|o__Fusobacteriales|f__Leptotrichiaceae|g__Leptotrichia×k__Bacteria|p__Firmicutes|c__Clostridia|o__TANB77|f__CAG-508|g__CAG-793|s__unclassified_SGB_2261	222.158	41.3295	7.67779e-08
k__Bacteria|p__Actinobacteriota|c__Coriobacteriia|o__Coriobacteriales|f__Atopobiaceae|g__Lancefieldella|s__Lancefieldella_sp000564995_SGB_2677×k__Bacteria|p__Firmicutes|c__Bacilli|o__Erysipelotrichales|f__Erysipelotrichaceae|g__Solobacterium|s__unclassified_SGB_3390	-0.0347282	0.00649492	8.98006e-08
k__Bacteria|p__Bacteroidota|c__Bacteroidia|o__Bacteroidales|f__Bacteroidaceae|g__Prevotella|s__unclassified_SGB_1369×k__Bacteria|p__Patescibacteria|c__Saccharimonadia|o__Saccharimonadales|f__Saccharimonadaceae|g__unclassified_SGB_2172	254.435	47.678	9.51279e-08
k__Bacteria|p__Campylobacterota|c__Campylobacteria|o__Campylobacterales|f__Campylobacteraceae|g__Campylobacter_A|s__unclassified_SGB_1582×k__Bacteria|p__Patescibacteria|c__Saccharimonadia|o__Saccharimonadales|f__Saccharimonadaceae|g__unclassified_SGB_2734|s__unclassified_SGB_2734	129.734	24.4437	1.1161e-07
k__Bacteria|p__Campylobacterota|c__Campylobacteria|o__Campylobacterales|f__Campylobacteraceae|g__Campylobacter_A|s__unclassified_SGB_1582×k__Bacteria|p__Actinobacteriota|c__Actinobacteria|o__Actinomycetales|f__Micrococcaceae|g__Rothia|s__Rothia_sp001808955_SGB_2280	119.302	22.4963	1.14251e-07
k__Bacteria|p__Campylobacterota|c__Campylobacteria|o__Campylobacterales|f__Campylobacteraceae|g__Campylobacter_A|s__unclassified_SGB_1582×k__Bacteria|p__Actinobacteriota|c__Actinobacteria|o__Actinomycetales|f__Micrococcaceae|g__Rothia|s__Rothia_mucilaginosa_SGB_3124	119.302	22.4963	1.14251e-07
k__Bacteria|p__Campylobacterota|c__Campylobacteria|o__Campylobacterales|f__Campylobacteraceae|g__Campylobacter_A|s__unclassified_SGB_1582×k__Bacteria|p__Actinobacteriota|c__Coriobacteriia|o__Coriobacteriales|f__Atopobiaceae|g__Lancefieldella|s__unclassified_SGB_3453	231.219	43.6291	1.16494e-07
k__Bacteria|p__Campylobacterota|c__Campylobacteria|o__Campylobacterales|f__Campylobacteraceae|g__Campylobacter_A|s__unclassified_SGB_1582×k__Bacteria|p__Actinobacteriota|c__Coriobacteriia|o__Coriobacteriales|f__Atopobiaceae|g__Lancefieldella|s__unclassified_SGB_1777	231.219	43.6291	1.16494e-07
k__Bacteria|p__Campylobacterota|c__Campylobacteria|o__Campylobacterales|f__Campylobacteraceae|g__Campylobacter_A|s__unclassified_SGB_1582×k__Bacteria|p__Actinobacteriota|c__Coriobacteriia|o__Coriobacteriales|f__Atopobiaceae|g__Lancefieldella|s__Lancefieldella_sp000564995_SGB_1038	231.219	43.6291	1.16494e-07
k__Bacteria|p__Campylobacterota|c__Campylobacteria|o__Campylobacterales|f__Campylobacteraceae|g__Campylobacter_A|s__unclassified_SGB_1582×k__Bacteria|p__Firmicutes|c__Bacilli|o__Lactobacillales|f__Streptococcaceae|g__Streptococcus|s__Streptococcus_sp001553685_SGB_223	-184.842	34.9182	1.20422e-07
k__Bacteria|p__Campylobacterota|c__Campylobacteria|o__Campylobacterales|f__Campylobacteraceae|g__Campylobacter_A|s__unclassified_SGB_1582×k__Bacteria|p__Actinobacteriota|c__Coriobacteriia|o__Coriobacteriales|f__Atopobiaceae|g__Lancefieldella|s__unclassified_SGB_2940	221.721	41.8852	1.20451e-07
k__Bacteria|p__Campylobacterota|c__Campylobacteria|o__Campylobacterales|f__Campylobacteraceae|g__Campylobacter_A|s__unclassified_SGB_1582×k__Bacteria|p__Proteobacteria|c__Gammaproteobacteria|o__Burkholderiales|f__Neisseriaceae|g__Kingella_B|s__unclassified_SGB_2962	-377.015	71.2312	1.20909e-07
k__Bacteria|p__Campylobacterota|c__Campylobacteria|o__Campylobacterales|f__Campylobacteraceae|g__Campylobacter_A|s__unclassified_SGB_1582×k__Bacteria|p__Firmicutes|c__Bacilli|o__Erysipelotrichales|f__Erysipelotrichaceae|g__Solobacterium|s__unclassified_SGB_3253	455.61	86.1327	1.2305e-07
k__Bacteria|p__Campylobacterota|c__Campylobacteria|o__Campylobacterales|f__Campylobacteraceae|g__Campylobacter_A|s__unclassified_SGB_1582×k__Bacteria|p__Campylobacterota|c__Campylobacteria|o__Campylobacterales|f__Campylobacteraceae|g__Campylobacter_A|s__unclassified_SGB_1597	400.064	75.6355	1.23222e-07
k__Bacteria|p__Campylobacterota|c__Campylobacteria|o__Campylobacterales|f__Campylobacteraceae|g__Campylobacter_A|s__unclassified_SGB_1582×k__Bacteria|p__Campylobacterota|c__Campylobacteria|o__Campylobacterales|f__Campylobacteraceae|g__Campylobacter_A|s__unclassified_SGB_2819	400.064	75.6355	1.23222e-07
k__Bacteria|p__Campylobacterota|c__Campylobacteria|o__Campylobacterales|f__Campylobacteraceae|g__Campylobacter_A|s__unclassified_SGB_1582×k__Bacteria|p__Patescibacteria|c__Saccharimonadia|o__Saccharimonadales|f__Saccharimonadaceae|g__UBA2866|s__unclassified_SGB_1336	-2095.37	396.211	1.23803e-07
k__Bacteria|p__Fusobacteriota|c__Fusobacteriia|o__Fusobacteriales|f__Leptotrichiaceae|g__Leptotrichia|s__unclassified_SGB_268×k__Bacteria|p__Firmicutes|c__Bacilli|o__Lactobacillales|f__Streptococcaceae|g__Streptococcus|s__unclassified_SGB_1949	281.816	53.4291	1.33572e-07
k__Bacteria|p__Fusobacteriota|c__Fusobacteriia|o__Fusobacteriales|f__Leptotrichiaceae|g__Leptotrichia|s__unclassified_SGB_268×k__Bacteria|p__Firmicutes|c__Bacilli|o__Lactobacillales|f__Streptococcaceae|g__Streptococcus|s__Streptococcus_mitis_F_SGB_703	281.773	53.4208	1.33572e-07
Note: k kingdom; p phylum; c class; o order; f family; g genus; s species; Beta, β value; SE, standard error value.

## Sheet: Table S4
Table S4. The significant common salivary-tongue dorsum microbiomes interactions for GAD-7 score and PHQ-9 score
Trait	Interaction	Beta	SE	P value
GAD-7 score	k__Bacteria|p__Firmicutes|c__Negativicutes|o__Selenomonadales|f__Selenomonadaceae|g__Centipeda|s__Centipeda_periodontii_SGB_224 × k__Bacteria|p__Firmicutes|c__Bacilli|o__Lactobacillales|f__Aerococcaceae|g__Granulicatella|s__unclassified_SGB_3289	0.0190599	0.00349835	5.09612e-08
PHQ-9 score	k__Bacteria|p__Firmicutes|c__Negativicutes|o__Selenomonadales|f__Selenomonadaceae|g__Centipeda|s__Centipeda_periodontii_SGB_224 × k__Bacteria|p__Firmicutes|c__Bacilli|o__Lactobacillales|f__Aerococcaceae|g__Granulicatella|s__unclassified_SGB_3289	0.0214848	0.00378731	1.40773e-08
Note: k kingdom; p phylum; c class; o order; f family; g genus; s species; Beta, β value; SE, standard error value.

## Sheet: Table S5
Table S5. MR estimates from 3 methods of assessing the causal effect of oral microbiome on depression
Outcome Instrumental variable	Depression
	method	pval	or	or_lci95	or_uci95	Heterogeneity	Horizontal pleiotropy
Salivary microbiota
k__Bacteria|p__Actinobacteriota|c__Actinobacteria|o__Actinomycetales|f__Actinomycetaceae|g__Actinomyces|s__unclassified_SGB_2337	MR Egger	0.981094	1.05247	0.0162444	68.1888	1	0.948
	Weighted median	4.04438e-08	1.2031	1.12623	1.28521
	Inverse variance weighted	2.97745e-13	1.21065	1.15004	1.27444	1
k__Bacteria|p__Firmicutes|c__Bacilli|o__Erysipelotrichales|f__Erysipelatoclostridiaceae|g__Eggerthia	MR Egger	0.00394924	1.35796	1.10388	1.67051	1	0.009
	Weighted median	1.42924e-16	1.03957	1.03004	1.04919
	Inverse variance weighted	3.15688e-16	1.03002	1.02273	1.03736	1
k__Bacteria|p__Firmicutes|c__Bacilli|o__Staphylococcales|f__Gemellaceae|g__Gemella|s__unclassified_SGB_3512	MR Egger	0.907576	0.897765	0.150986	5.33814	1	0.813
	Weighted median	7.03516e-14	0.722777	0.663888	0.78689
	Inverse variance weighted	8.94615e-27	0.720803	0.678893	0.765302	1
k__Bacteria|p__Proteobacteria|c__Gammaproteobacteria|o__Burkholderiales|f__Neisseriaceae|g__Neisseria|s__unclassified_SGB_1275	MR Egger	0.69398	1.40869	0.259927	7.63454	1	0.798
	Weighted median	6.97027e-07	1.13869	1.08175	1.19863
	Inverse variance weighted	1.21183e-09	1.12787	1.08495	1.17249	1
Tongue dorsum microbiota
k__Bacteria|p__Actinobacteriota|c__Coriobacteriia|o__Coriobacteriales|f__Atopobiaceae|g__Lancefieldella|s__unclassified_SGB_2940	MR Egger	0.981765	0.860651	2.62468e-06	282214	1	0.945
	Weighted median	1.48119e-10	1.34776	1.23017	1.4766
	Inverse variance weighted	1.05843e-18	1.3548	1.26648	1.44928	1
k__Bacteria|p__Actinobacteriota|c__Coriobacteriia|o__Coriobacteriales|f__Atopobiaceae|g__Lancefieldella|s__unclassified_SGB_3453	MR Egger	0.603043	3.61697	0.031298	417.997	1	0.691
	Weighted median	1.79725e-10	1.35017	1.23117	1.48067
	Inverse variance weighted	1.40647e-16	1.35787	1.26284	1.46005	1
k__Bacteria|p__Firmicutes|c__Clostridia|o__Lachnospirales|f__Lachnospiraceae|g__Oribacterium|s__unclassified_SGB_1215	MR Egger	0.807524	1.02598	0.834843	1.26089	1	0.805
	Weighted median	1.19379e-07	1.04859	1.03033	1.06717
	Inverse variance weighted	1.37945e-14	1.05293	1.03919	1.06685	1
k__Bacteria|p__Firmicutes|c__Clostridia|o__Lachnospirales|f__Lachnospiraceae|g__Oribacterium|s__unclassified_SGB_489	MR Egger	0.287662	1.20025	0.858168	1.6787	1	0.468
	Weighted median	8.95969e-07	1.06231	1.037	1.08823
	Inverse variance weighted	2.60657e-10	1.0601	1.04109	1.07946	1
k__Bacteria|p__Patescibacteria|c__Saccharimonadia|o__Saccharimonadales|f__Saccharimonadaceae|g__TM7x|s__unclassified_SGB_689	MR Egger	0.780891	1.59765	0.0612539	41.6708	1	0.738
	Weighted median	5.64785e-05	0.913581	0.874264	0.954667
	Inverse variance weighted	1.34261e-07	0.908816	0.877084	0.941696	1
k__Bacteria|p__Proteobacteria|c__Gammaproteobacteria|o__Enterobacterales|f__Pasteurellaceae|g__Haemophilus_A|s__Haemophilus_A_sputorum_SGB_3223	MR Egger	0.742175	1.94124	0.0415679	90.6568	1	0.805
	Weighted median	3.68e-05	1.17041	1.08614	1.26123
	Inverse variance weighted	1.58e-08	1.18158	1.11516	1.25196	1
Note: k kingdom; p phylum; c class; o order; f family; g genus; s species.

## Sheet: Table S6
Table S6. MR estimates from 3 methods of assessing the causal effect of oral microbiome on anxiety
Outcome Instrumental variable	Anxiety
	method	pval	or	or_lci95	or_uci95	Heterogeneity	Horizontal pleiotropy
Salivary microbiota
k__Bacteria|p__Actinobacteriota|c__Actinobacteria|o__Actinomycetales|f__Actinomycetaceae|g__Actinomyces|s__unclassified_SGB_2337	MR Egger	0.92656	0.772461	0.0034422	173.348	0.999	0.818
	Weighted median	1.8238e-18	1.48721	1.36094	1.62519
	Inverse variance weighted	4.10054e-30	1.47355	1.37855	1.5751	0.999
k__Bacteria|p__Actinobacteriota|c__Coriobacteriia|o__Coriobacteriales|f__Atopobiaceae|g__Lancefieldella|s__Lancefieldella_sp000564995_SGB_1038	MR Egger	0.373323	3.21279	0.248353	41.5619	1	0.415
	Weighted median	5.73923e-10	1.11685	1.07849	1.15657
	Inverse variance weighted	2.20517e-13	1.1044	1.07549	1.1341	1
k__Bacteria|p__Actinobacteriota|c__Coriobacteriia|o__Coriobacteriales|f__Atopobiaceae|g__Lancefieldella|s__unclassified_SGB_2805	MR Egger	0.819541	1.35516	0.100032	18.3587	1	0.876
	Weighted median	2.53486e-12	1.11306	1.08018	1.14694
	Inverse variance weighted	5.03809e-14	1.10004	1.07308	1.12768	1
k__Bacteria|p__Bacteroidota|c__Bacteroidia|o__Bacteroidales|f__Porphyromonadaceae|g__Porphyromonas|s__unclassified_SGB_2049	MR Egger	0.994226	1.02383	0.00189627	552.79	1	0.905
	Weighted median	2.69932e-12	0.697874	0.63094	0.771909
	Inverse variance weighted	3.73239e-20	0.693037	0.640935	0.749374	1
k__Bacteria|p__Firmicutes|c__Bacilli|o__Erysipelotrichales|f__Erysipelatoclostridiaceae|g__Eggerthia	MR Egger	0.00497821	1.47427	1.12572	1.93075	1	0.042
	Weighted median	9.35091e-71	1.11343	1.10032	1.12669
	Inverse variance weighted	1.14314e-115	1.11383	1.10358	1.12417	1
k__Bacteria|p__Firmicutes|c__Bacilli|o__Staphylococcales|f__Gemellaceae|g__Gemella|s__unclassified_SGB_3512	MR Egger	0.32286	0.294386	0.0287953	3.00963	0.999	0.413
	Weighted median	1.67976e-05	0.802663	0.726199	0.887179
	Inverse variance weighted	4.28341e-08	0.804005	0.743644	0.869264	0.999
Tongue dorsum microbiota
k__Bacteria|p__Bacteroidota|c__Bacteroidia|o__Flavobacteriales|f__Flavobacteriaceae|g__Capnocytophaga|s__Capnocytophaga_sp002209445_SGB_3500	MR Egger	0.799457	0.656284	0.0275245	15.6482	1	0.882
	Weighted median	6.25998e-06	0.831819	0.767947	0.901003
	Inverse variance weighted	2.24887e-08	0.839805	0.789953	0.892803	1
k__Bacteria|p__Firmicutes|c__Clostridia|o__Lachnospirales|f__Lachnospiraceae|g__Oribacterium|s__unclassified_SGB_1215	MR Egger	0.00415215	1.48641	1.1364	1.9442	1	0.001
	Weighted median	2.65816e-07	0.942611	0.92163	0.964069
	Inverse variance weighted	1.75564e-07	0.955437	0.939233	0.971921	1
k__Bacteria|p__Firmicutes|c__Clostridia|o__Lachnospirales|f__Lachnospiraceae|g__unclassified_SGB_1093	MR Egger	0.970831	1.06961	0.0303521	37.6931	1	0.892
	Weighted median	4.1963e-09	0.829757	0.779682	0.883048
	Inverse variance weighted	2.59117e-13	0.833073	0.793282	0.874859	1
k__Bacteria|p__Patescibacteria|c__Saccharimonadia|o__Saccharimonadales|f__Saccharimonadaceae|g__TM7x|s__unclassified_SGB_689	MR Egger	0.765835	1.92296	0.0274267	134.824	1	0.704
	Weighted median	1.49764e-08	0.844347	0.796314	0.895278
	Inverse variance weighted	4.85574e-14	0.837136	0.799311	0.876751	1
Note: k kingdom; p phylum; c class; o order; f family; g genus; s species.

## Sheet: Table S7
Table S7. MR estimates from 3 methods of assessing the common causal effect of oral microbiome on major depression and Self-reported: anxiety/panic attacks in UK Biobank
Outcome Instrumental variable	Method	Major depression						Self-reported: anxiety/panic attacks
		pval	or	or_lci95	or_uci95	Heterogeneity	Horizontal pleiotropy	pval	or	or_lci95	or_uci95	Heterogeneity	Horizontal pleiotropy
Salivary microbiota
k__Bacteria|p__Actinobacteriota|c__Coriobacteriia|o__Coriobacteriales|f__Atopobiaceae|g__Lancefieldella|s__Lancefieldella_sp000564995_SGB_1038	MR Egger	0.71052	1.14772	0.555333	2.37203	1	0.627	0.947956	1.00136	0.961494	1.04287	1	0.837
	Weighted median	2.32998e-13	0.960549	0.950264	0.970946			3.01436e-20	0.997152	0.996548	0.997757
	Inverse variance weighted	4.55889e-23	0.958085	0.949991	0.966249	1		7.99627e-33	0.997086	0.996608	0.997564	1
k__Bacteria|p__Actinobacteriota|c__Coriobacteriia|o__Coriobacteriales|f__Atopobiaceae|g__Lancefieldella|s__Lancefieldella_sp000564995_SGB_1829	MR Egger	0.27806	2.14741	0.547874	8.41688	1	0.254	0.799742	1.01012	0.934888	1.09141	1	0.741
	Weighted median	4.1274e-06	0.960693	0.944434	0.977231			1.51448e-08	0.997144	0.996157	0.998132
	Inverse variance weighted	7.05667e-09	0.96105	0.94821	0.974063	1		5.14227e-15	0.996972	0.996215	0.99773	1
k__Bacteria|p__Actinobacteriota|c__Coriobacteriia|o__Coriobacteriales|f__Atopobiaceae|g__Lancefieldella|s__unclassified_SGB_2805	MR Egger	0.779154	1.12157	0.503752	2.4971	1	0.701	0.902666	1.00291	0.957347	1.05064	1	0.804
	Weighted median	2.65543e-14	0.961053	0.951276	0.970932			1.63998e-22	0.997099	0.996517	0.997681
	Inverse variance weighted	1.9236e-25	0.958254	0.950601	0.965968	1		6.88084e-38	0.997028	0.996576	0.99748	1
k__Bacteria|p__Firmicutes|c__Bacilli|o__Erysipelotrichales|f__Erysipelatoclostridiaceae|g__Eggerthia	MR Egger	0.0280007	0.903416	0.825412	0.988791	1	0.041	0.352174	0.99764	0.992693	1.00261
	Weighted median	9.83024e-08	0.989291	0.985382	0.993216			1.1409e-45	0.998413	0.998193	0.998632	1
	Inverse variance weighted	2.98933e-06	0.992598	0.989508	0.995697	1		3.05791e-59	0.998543	0.998367	0.998719
Tongue dorsum microbiota
k__Bacteria|p__Actinobacteriota|c__Coriobacteriia|o__Coriobacteriales|f__Atopobiaceae|g__Lancefieldella|s__unclassified_SGB_2940	MR Egger	0.919007	0.726017	0.00164453	320.517	0.999	0.891	0.945054	0.987904	0.702061	1.39013	1	0.922
	Weighted median	1.81213e-07	1.1167	1.07135	1.16398			4.71112e-06	1.00536	1.00306	1.00766
	Inverse variance weighted	5.90775e-12	1.11949	1.08407	1.15606	0.999		1.32087e-08	1.00524	1.00343	1.00706	1
k__Bacteria|p__Actinobacteriota|c__Coriobacteriia|o__Coriobacteriales|f__Atopobiaceae|g__Lancefieldella|s__unclassified_SGB_3453	MR Egger	0.625861	1.76264	0.188638	16.4701	0.999	0.696	0.905083	0.992291	0.875515	1.12464	1	0.842
	Weighted median	9.90565e-07	1.11748	1.06885	1.16832			3.20671e-05	1.00525	1.00277	1.00773
	Inverse variance weighted	1.03627e-10	1.12055	1.08252	1.15991	0.999		1.59194e-07	1.00519	1.00325	1.00714	1

## Sheet: Table S8
Table S8. MR estimates from 3 methods of assessing the common causal effect of oral microbiome on depression and anxiety in Finngen database
Outcome Instrumental variable	Method	Depression						Anxiety
		pval	or	or_lci95	or_uci95	Heterogeneity	Horizontal pleiotropy	pval	or	or_lci95	or_uci95	Heterogeneity	Horizontal pleiotropy
Salivary microbiota
k__Bacteria|p__Actinobacteriota|c__Actinobacteria|o__Actinomycetales|f__Actinomycetaceae|g__Actinomyces|s__unclassified_SGB_2337	MR Egger	0.981094	1.05247	0.0162444	68.1888	1	0.948	0.92656	0.772461	0.0034422	173.348	0.999	0.818
	Weighted median	4.04438e-08	1.2031	1.12623	1.28521			1.8238e-18	1.48721	1.36094	1.62519
	Inverse variance weighted	2.97745e-13	1.21065	1.15004	1.27444	1		4.10054e-30	1.47355	1.37855	1.5751	0.999
k__Bacteria|p__Firmicutes|c__Bacilli|o__Erysipelotrichales|f__Erysipelatoclostridiaceae|g__Eggerthia	MR Egger	0.00394924	1.35796	1.10388	1.67051	1	0.009	0.00497821	1.47427	1.12572	1.93075	1	0.042
	Weighted median	1.42924e-16	1.03957	1.03004	1.04919			9.35091e-71	1.11343	1.10032	1.12669
	Inverse variance weighted	3.15688e-16	1.03002	1.02273	1.03736	1		1.14314e-115	1.11383	1.10358	1.12417	1
k__Bacteria|p__Firmicutes|c__Bacilli|o__Staphylococcales|f__Gemellaceae|g__Gemella|s__unclassified_SGB_3512	MR Egger	0.907576	0.897765	0.150986	5.33814	1	0.813	0.32286	0.294386	0.0287953	3.00963	0.999	0.413
	Weighted median	7.03516e-14	0.722777	0.663888	0.78689			1.67976e-05	0.802663	0.726199	0.887179
	Inverse variance weighted	8.94615e-27	0.720803	0.678893	0.765302	1		4.28341e-08	0.804005	0.743644	0.869264	0.999
Tongue dorsum microbiota
k__Bacteria|p__Firmicutes|c__Clostridia|o__Lachnospirales|f__Lachnospiraceae|g__Oribacterium|s__unclassified_SGB_1215	MR Egger	0.807524	1.02598	0.834843	1.26089	1	0.805	0.00415215	1.48641	1.1364	1.9442	1	0.001
	Weighted median	1.19379e-07	1.04859	1.03033	1.06717			2.65816e-07	0.942611	0.92163	0.964069
	Inverse variance weighted	1.37945e-14	1.05293	1.03919	1.06685	1		1.75564e-07	0.955437	0.939233	0.971921	1
k__Bacteria|p__Patescibacteria|c__Saccharimonadia|o__Saccharimonadales|f__Saccharimonadaceae|g__TM7x|s__unclassified_SGB_689	MR Egger	0.780891	1.59765	0.0612539	41.6708	1	0.738	0.765835	1.92296	0.0274267	134.824	1	0.704
	Weighted median	5.64785e-05	0.913581	0.874264	0.954667			1.49764e-08	0.844347	0.796314	0.895278
	Inverse variance weighted	1.34261e-07	0.908816	0.877084	0.941696	1		4.85574e-14	0.837136	0.799311	0.876751	1
